# Supplementary material for: Canine models of human amelogenesis imperfecta: identification of novel recessive ENAM and ACP4 variants
Source: Hum Genet. 2019 Mar 15;138(5):525–33. doi: 10.1007/s00439-019-01997-8 (PMC6536466; doi:10.1007/s00439-019-01997-8)
Supplement: Supplementary file 1 — Canine control variant data used in the study (XLSX 11 KB) [file 439_2019_1997_MOESM1_ESM.xlsx]

## Sheet: Sheet1
Breed	Number
Afghan Hound	1
Airedale Terrier	7
Alaskan Husky (not purebred)	1
Alaskan Malamute	13
Alpine Dachsbracke	1
American Hairless Terrier	5
American Staffordshire Terrier	1
Australian Cattle Dog	3
Australian Kelpie	13
Australian Shepherd	3
Australian Terrier	14
Barbet	2
Basset Hound	1
Bavarian Hound	1
Bearded Collie	8
Belgian Shepherd Dog	24
Bichon Frisé	7
Border Collie	62
Boxer	4
Bull Terrier	1
Bulldog	1
Bullmastiff	1
Cairn Terrier	2
Cavalier King Charles Spaniel	2
Central Asian Shepherd Dog	1
Cesky Terrier	4
Chihuahua	3
Chinese indigenous dog	38
Chow Chow	1
Cocker Spaniel	2
Curly Coated Retriever	1
Dachshund	3
Dalmatian	5
Dandie Dinmont Terrier	1
Dobermann	22
Dutch Shepherd Dog	2
East Siberian Laïka	5
Elo	1
English Springer Spaniel	1
Entelbuch Cattle Dog	8
Eurasier	2
Finnish Hound	6
Finnish Lapphund	12
Finnish Reindeer Herder	5
Finnish Spitz	14
Flanders Cattle Dog	4
Foxterrier	4
French Bulldog	3
German Hunting Terrier	1
German Pinscher	4
German Pointing Dog	4
German Shepherd Dog	30
German Shepherd Dog / Mixed breed	3
Golden Retriever	7
Golden Retriever / Mix	1
Great Dane	11
Greater Swiss Mountain Dog	1
Greenland Dog	5
Greyhound	1
Grosspitz	1
Heideterrier	1
Hovawart	1
Irish Soft Coated Wheaten Terrier	8
Irish Terrier	1
Italian Greyhound	4
Jack Russell Terrier	1
Karelian Bear Dog	19
King Charles Spaniel	2
Kromfohrländer	1
Kuvasz	4
Labrador Retriever	30
Lagotto Romagnolo	10
Landseer	4
Leonberger	11
Miniature Bullterrier	1
Miniature Pinscher	2
Miniature Schnauzer	9
Mixed Breed	2
Newfoundland	4
Norfolk Terrier	2
Norwegian Elkhound Grey	2
Norwegian Lundehund	1
Norwich Terrier	9
Old English Sheepdog	1
Parson Russell Terrier	3
Peruvian Hairless Dog	2
Pomeranian	1
Portuguese Podengo	1
Portuguese Water Dog	2
Pyrenean Sheepdog	1
Rhodesian Ridgeback	6
Rottweiler	7
Russian Black Terrier	4
Russian-European Laïka	5
Saluki	6
Samoyed	7
Schnauzer	5
Scottish Deerhound	1
Shetland Sheepdog	4
Siberian Husky	12
Sloughi	3
Spanish Waterdog	1
Stabyhoun	3
Swedish Vallhund	4
Tibetan Mastiff	13
Weimaraner	1
Welsh Springer Spaniel	2
West Highland White Terrier	9
West Siberian Laïka	5
Whippet	6
White Swiss Shepherd Dog	5
Wolf	3
Yorkshire Terrier	1
Total	648
