# Supplementary material for: Canine models of human amelogenesis imperfecta: identification of novel recessive ENAM and ACP4 variants
Source: Hum Genet. 2019 Mar 15;138(5):525–33. doi: 10.1007/s00439-019-01997-8 (PMC6536466; doi:10.1007/s00439-019-01997-8)
Supplement: Supplementary file 2 — The homozygous case-specific variants with predicted effect on protein in AI-affected PRT (XLSX 10 KB) [file 439_2019_1997_MOESM2_ESM.xlsx]

## Sheet: PRT_AI_1case_699controls_Exonic
Table S3. The homozygous case-specific variants with predicted effect on protein in AI affected PRT.
Chromosome	Position	Reference allele	Alternative allele	Gene (Ensembl)	Function of the variant
chr13	5659247	G	GCCAC	DPYS	frameshift_insertion
chr13	59945218	C	T	ENAM	nonsynonymous_SNV
chr14	22066189	A	ACAG	DLX6	nonframeshift_insertion
chr15	4549207	T	TCGCCACCCTCGGCGCCCCCGCCGCC	POU3F1	frameshift_insertion
chr4	31252614	G	A	ENSCAFG00000015882	nonsynonymous_SNV
chr6	8958311	A	T	ENSCAFG00000013987	nonsynonymous_SNV
chr6	38425898	C	T	KCTD5	nonsynonymous_SNV
chr7	44757748	ACACAC	A	ENSCAFG00000017629\x3bENSCAFG00000017629	frameshift_deletion
