# Supplementary material for: Canine models of human amelogenesis imperfecta: identification of novel recessive ENAM and ACP4 variants
Source: Hum Genet. 2019 Mar 15;138(5):525–33. doi: 10.1007/s00439-019-01997-8 (PMC6536466; doi:10.1007/s00439-019-01997-8)
Supplement: Supplementary file 4 — The homozygous case-specific variants in AI-affected Akitas (XLSX 10 KB) [file 439_2019_1997_MOESM4_ESM.xlsx]

## Sheet: AKI_AI_2cases_699controls_Genic
Table S3. The homozygous case-specific variants within identified homozygous regions in AI affected Akitas.
Chromosome	Position	Reference allele	Alternative allele	Gene (Ensembl)	Function of the variant
chr1	106051995	G	GC	ACPT	frameshift_insertion
chr1	108660604	G	C	C5AR1	nonsynonymous_SNV
chr1	111576991	G	T	ZNF575	synonymous_SNV
chr1	111635063	A	AGCT	LYPD3	nonframeshift_insertion
chr1	112994631	T	C	ENSCAFG00000005079	nonsynonymous_SNV
chr1	112999704	C	T	ENSCAFG00000005079	synonymous_SNV
chr1	113301364	C	G	PLD3	UTR3
chr1	113400920	C	T	AKT2	synonymous_SNV
chr1	115190711	C	T	ENSCAFG00000023983	synonymous_SNV
chr1	116381360	A	G	ENSCAFG00000006524	synonymous_SNV
chr1	117584773	G	A	ZNF792	UTR5
chr6	54398951	G	C	CNN3	synonymous_SNV
